# Supplementary material for: Non-Invasive Functional-Brain-Imaging with an OPM-based Magnetoencephalography System
Source: PLoS One. 2020 Jan 24;15(1):e0227684. doi: 10.1371/journal.pone.0227684 (PMC6980641; doi:10.1371/journal.pone.0227684)
Supplement: S1 File — (ZIP) [file pone.0227684.s001.zip]

Archive with 1 entries (1 files):
- LOC_DipoleFitting.mat
